# Supplementary material for: Gut Microbiota Alterations and Reproductive Tract Dysbiosis in Endometriosis: A Systematic Review
Source: Medicina (Kaunas). 2026 Feb 10;62(2):351. doi: 10.3390/medicina62020351 (PMC12942269; doi:10.3390/medicina62020351)
Supplement: Supplementary file 1 [file medicina-62-00351-s001.zip]

Archive with 1 entries (1 files):
- medicina-4110119-supplementary.pdf
